# Supplementary material for: Sensor Integration in a Forestry Machine
Source: Sensors (Basel). 2023 Dec 15;23(24):9853. doi: 10.3390/s23249853 (PMC10747696; doi:10.3390/s23249853)
Supplement: Supplementary file 1 [file sensors-23-09853-s001.zip]

Archive with 1 entries (1 files):
- Calibration_Orientation.mp4
